# Supplementary material for: Novel Triazeneindole Antibiotics: Synthesis and Hit-to-Lead Optimization
Source: Int J Mol Sci. 2025 Feb 21;26(5):1870. doi: 10.3390/ijms26051870 (PMC11899342; doi:10.3390/ijms26051870)
Supplement: Supplementary file 1 [file ijms-26-01870-s001.zip]

Archive with 8 entries (8 files):
- Supplementary Figure S1.png
- Supplementary Figure S2.png
- Supplementary Figure S3.png
- Supplementary Figure S4.png
- Supplementary Figure S5.png
- Supplementary File and Figures Captions.docx
- Supplementary File S1.pdf
- Supplementary Tables S1-S9.docx
